# Supplementary material for: Further Characterization of Glycoform-Selective Prions of Variably Protease-Sensitive Prionopathy
Source: Pathogens. 2021 Apr 23;10(5):513. doi: 10.3390/pathogens10050513 (PMC8146342; doi:10.3390/pathogens10050513)
Supplement: Supplementary file 1 [file pathogens-10-00513-s001.zip]

Archive with 1 entries (1 files):
- pathogens-1177674-supplementary.pdf
